# Supplementary material for: PIRT-Seq: a high-resolution whole-genome assay to identify protein-coding genes
Source: Nucleic Acids Res. 2025 Aug 13;53(15):gkaf774. doi: 10.1093/nar/gkaf774 (PMC12350097; doi:10.1093/nar/gkaf774)
Supplement: gkaf774_Supplemental_Files [file gkaf774_supplemental_files.zip]

Archive with 5 entries (5 files):
- S. Table 3 oligos.docx
- S.Data.1_Protein_homolog_alignments.docx
- S.Table1_Comparison_between_datasets.xlsx
- S.Table2_CDSs.xlsx
- Supplementary Figures2.pdf
