# Supplementary material for: PIRT-Seq: a high-resolution whole-genome assay to identify protein-coding genes
Source: Nucleic Acids Res. 2025 Aug 13;53(15):gkaf774. doi: 10.1093/nar/gkaf774 (PMC12350097; doi:10.1093/nar/gkaf774)
Supplement: gkaf774_Supplemental_Files [file gkaf774_supplemental_files.zip › S.Table1_Comparison_between_datasets.xlsx]

## Sheet: Sheet1
Supplementary Table 1. Comparison between datasets
TIS only	Proteomics only	Ribo-ret only	TIS-proteomics	TIS-riboret	Riboret-proteomics	all3
insL	yoaC	nhaR	thrB	thrL	ymdB	thrA
nhaA	yjgB	yabP	dnaJ	leuL	yfbV	thrC
apaG	asmA	ftsI	fkpB	dxr	dnaC	yaaA
djlA	galR	secM	rsmA	yagN	yacC	talB
rluA	paaJ	ampD	pdxA	betT	eutC	mog
polB	dusB	yadI	rapA	codB	slt	dnaK
araC	dsdX	dgt	rsmH	aroM	glgB	carA
sgrR	paaX	ldcC	murF	proY	yicH	carB
ftsW	ydeI	yaeQ	murD	panE	ycgJ	lpxC
ftsQ	fliP	nlpE	murG	yajR	ilvM	yacG
fhuB	dicA	yafD	murC	cyoC	cdh	guaC
insH	fliH	yafT	ddlB	priC	ftsB	aceE
yagB	fliI	dinB	secA	ybaP	xerD	aceF
intF	yedE	ykfC	nadC	qmcA	rnhA	acnB
cynR	yihQ	sbmA	aroP	ybdG	nsrR	yacL
lacI	pifC	yaiW	pdhR	entS	sufA	speE
sbcD	ubiH	yaiZ	speD	ybfA	ygeA	gcd
phoR	fliD	phoA	yadG	mngR	eutB	hpt
brnQ	yqeF	ybaO	lpxD	cydX	yhhM	panD
cyoE	mltC	ybaA	lpxB	acrZ	srlD	panC
ampG	hisP	ybbC	metN	ybhQ	ydgJ	panB
mscK	degS	emrE	dnaQ	glnP	nagK	pcnB
ybaM	ynfK	ybcW	sbcC	ybiV	dnaX	dksA
ybdJ	yfcF	ybdD	secF	ybjG	ygaM	mrcB
fepC	yodD	ybgC	nrdR	ybjS	ybiJ	fhuA
fepD	iaaA	pnuC	xseB	ybjE	pheP	hemL
cobC	flgI	mdfA	thiI	cspG	mdtA	degP
lnt	yhjU	ybjM	acrB	bluR	ytfE	yaeH
ybeX	ubiB	rimK	acrR	ychF	ppk	dapD
ybgE	motB	ybjD	recR	ychH	holD	glnD
modB	adhP	mia(Ec)-15	gsk	chaA	otsA	map
ybhK	folM	dmsC	allR	ychJ	argF	rseP
mntS	mmuM	ycaD	entE	yciY	cobT	fabZ
rcdA	sfsA	ldtD	entB	yciB	thiD	rcsF
focA	mglC	zapC	entA	ynaJ	sppA	metQ
ycbK	cheR	pqiA	lipB	cybB	ybdZ	metI
torR	dacB	rmf	nadD	ansP	coaD	dinJ
efeB	ubiX	yccX	asnB	marA	yahA	pepD
opgC	mlc	ymdF	nagC	cspB	yqjG	gpt
lpxL	rfaC	rutR	sdhD	ydgI	mrcA	crl
mcrA	prr	efeU	sdhA	ydgK	sixA	proB
ycgN	bioD	rimJ	sucD	dtpA	malQ	proA
yciX	fadH	murJ	tolQ	ydhP	lldP	yagU
sapC	fadJ	pabC	galE	ynhF	csdA	yaiL
pspF	ybdL	ycfJ	moaC	ribC	flgD	frmA
ycjF	ychM	bhsA	moaE	mdtK	yfcH	frmR
pgrR	ydcH	ymfI	rhlE	rpmI	thiB	hemB
intR	hiuH	ymgC	glnQ	yniB	fimA	ddlA
ydcR	sufD	ychA	moeB	yeaQ	ispD	iraP
fdnG	yniA	narG	rimO	yoaH	yeaG	proC
marR	ybiU	mia(Ec)-32	deoR	dsrB	flgB	yaiE
ynfL	ytfN	ychE	nfsA	yegH	dhaL	rdgC
tus	ECU1	mia(Ec)-33	artP	yejG	cfa	queA
rsxB	glnK	pgpB	ybjX	yojI	yafJ	tgt
rsxC	helD	mia(Ec)-34	cydC	pmrD	argC	yajC
rsxE	ccmE	puuD	ycaO	nuoM	ydhZ	yajD
nemR	flhA	pspD	aroA	nuoL	yebE	nusB
ydhC	yjfP	ycjG	mukF	nuoK	sufB	ispA
ynjF	mraZ	smrA	pncB	nuoJ	pdxK	yajQ
topB	livF	ydaN	pepN	dedA	plsC	cyoD
yobF	hybD	ydbJ	ycbX	cysZ	yaiI	cyoB
yebK	yuaY	ydcA	uup	uraA	yjcD	cyoA
znuC	puuA	mia(Ec)-44	pqiB	yfgJ	rseB	bolA
tyrP	edd	ydcN	ycbZ	yfhH	yegD	tig
yeeE	ytfM	ydcX	rlmI	yfhL	uvrB	clpP
baeS	eutL	pptA	yceH	yfiH	argB	clpX
lysP	glgP	marB	rluC	recN	yhhW	lon
yfaE	yjgR	ydeE	yceD	yqaE	cpxP	hupB
menE	waaA	yneM	plsX	alaE	ysgA	queC
truA	ade	ydfO	mfd	norR	yeiG	ylaC
intS	ydeN	mia(Ec)-53	cobB	ygbI	yccF	maa
yfeD	uxaB	ynfD	potA	mazG	rimL	hha
murR	yjcO	ynfH	ycgL	amiC	yecC	apt
hemF	kch	ynfM	nhaB	lgt	cueR	ybaB
trmN	yafV	blr	dadA	yqfA	yggT	htpG
yfiE	paaK	rsxA	dhaM	ygiQ	yrfF	adk
ypjD	fliN	ydhI	oppF	mqsA	ypfJ	ybaL
ygaV	fepB	ydhJ	trpA	yqiB	ybhB	copA
ygaZ	ycjW	mepH	yciO	bacA	yaeR	ybbN
mazF	yhaM	ydiK	yciH	higA	fepA	ppiB
barA	gltL	yeaJ	yciT	yqjA	osmF	ybcJ
truC	fliO	yeaP	rnb	yqjC	yjgM	folD
gcvA	nanT	yoaJ	hrpA	yhaH	coaE	cusR
aas	rpiB	mntP	ydcP	yhaL	ggt	entF
yqgB	yibP	yobH	hicB	agaR	evgA	entC
yqhC	yhjH	exoX	pntB	mtr	ybhG	ahpC
qseC	yeiT	yecD	nth	yhbE	ymjA	ahpF
glnE	psuG	sbcB	pykF	yhcN	sufC	rnk
sstT	ravA	yohO	cedA	yrdB	hdeB	cspE
yhaJ	rnfB	yohJ	xthA	smg	hemH	tatE
panF	argA	sanA	pncA	arfA	ansB	lipA
yhdN	yebV	yeiH	ydjF	zntR	lptF	dacA
kefG	nadA	nudI	yeaD	yheV	yeaO	rlmH
yheU	aldB	torI	yedF	tsgA	tolA	ybeL
frlR	lolC	ypdK	dcm	rpe	tesA	ybeY
yhfZ	ydfZ	ypeC	hisG	hslR	yffB	ybeZ
dam	fliF	yfeK	hisC	feoA	aroH	miaB
envZ	yggU	yfeS	hisB	gntK	spy	nagA
yhgA	aer	intZ	hisI	rpoH	uvrA	nagE
yhhN	pabB	yffR	wzzB	yhhQ	ydbC	glnS
arsC	fucR	ypfN	baeR	dtpB	ycdX	fur
gadX	yhcM	yfgG	metG	arsR	metC	seqA
gadA	metB	yphA	dld	yhjR	yffS	pgm
yibB	fucI	mia(Ec)-75	fruB	eptB	cdsA	ybgI
waaL	cptA	pheL	rsuA	gpmM	elaA	sdhC
waaG	ycjX	yfiR	yejL	gltS	rcnR	sucA
recG	flgG	yfiB	nuoI	xanP	nlpI	sucB
yicL	ccdB	nadK	nuoG	emrD	ruvB	sucC
ivbL	sopB	intA	nuoF	yidC	leuA	cydA
recF	yaeB	rnlA	nuoE	purP	emtA	tolR
pstA	ilvI	nrdH	nuoC	hdfR	dmsD	pal
pstC	flgH	fhlA	folC	ilvX	ydcF	aroG
asnC	tusC	mutH	mnmC	rep	ycgM	gpmA
kup	dppC	ygdQ	yfcL	yifK	yciK	galK
rbsR	mreC	ygdR	dsdA	cyaA	yajO	modA
gpp	trpE	nupG	murQ	pldA	flgM	ybhA
wzxE	poxB	qseB	gcvR	tatD	cydB	moaB
wecG	yidR	zupT	bcp	yshB	cirA	ybhL
rarD	mltB	cca	yfgD	yihW	yigI	ybiB
recQ	folK	plsY	purN	fieF	katE	rlmF
yihG	ycgR	alx	ppx	tufB	dnaA	dps
yihL	dppD	mzrA	xseA	ubiA	ydiH	mntR
yiiR	ftsL	sfsB	sseB	soxS	minC	ybiT
menA	ypfH	yrbG	iscX	gltP	glgC	moeA
frwB	ptrA	yhdT	fdx	alsR	yfeY	grxA
yijD	menC	yhdV	rnc	frdD	purT	ybjN
yjaH	trg	nirB	lepA	mutL	frsA	ybjQ
pmrR	ypeB	yhfL	clpB	ytfH	hemG	clpA
fxsA	fadE	greB	pheA	ytfK	pepT	cydD
fhuF	recJ	yhgN	tyrA	chpS	ubiC	trxB
yjjX	cmoB	yhhY	trmD	mgtL	pflA	lrp
	yhjD	yhhA	smpB	pyrL	sufS	ftsK
	yncD	acpT	ygaU	yjhU	dsbG	rarA
	gsiB	yrhC	proV	yjhY	mak	serS
	acpS	arsB	proW	uxuR	amn	pflB
	fliM	yhjV	proX		mug	ihfB
	yhjE	yiaG	srlR		nemA	ycaR
	ynbE	yibA	pcm		dapE	smtA
	amyA	dinD	truD		gltD	ycbL
	srlE	yicG	cysD		dnaT	aspC
	mdoD	yidI	cysI		yjdC	ompF
	ugpB	yieE	cysJ		hdhA	rlmL
	ydiJ	mia(Ec)-95	sdaB		yeeZ	mgsA
	fsaA	mia(Ec)-96	thyA		hchA	yccU
	modF	rhtC	lysA		folB	yccA
	dkgB	pldB	yqeG		talA	putA
	ybgJ	rmuC	bglA		aroL	putP
	supH	trkH	gcvP		flu	ghrA
	hyaD	srkA	yqgF		prfA	ycdY
	yecR	fdhD	rdgB		mltA	msyB
	ytfQ	fabR	mutY		ygiB	yceA
	ccdA	yjaA	speC		ygdI	rne
	yjbD	yjbB	yghU		rsd	fabD
	ribD	psiE	exbD		dinI	fabF
	hybC	pspG	ygiF		manZ	ycfH
	miaA	yjcE	ebgR		secE	ptsG
	nadB	yjdJ	rsmI		nagZ	hinT
	gutQ	sugE	diaA		tdk	ndh
	gldA	nnr	truB		ytfB	potD
	yjeK	yjeT	mlaB		yahK	hflD
	nanM	mia(Ec)-113	lptC		argE	mnmA
	trkA	intB	lptA		rsgA	icd
	paaB	yjhC	ptsN		nudF	minE
	yaiA	mia(Ec)-117	nanR		rlpA	minD
	flgE	fimB	rng		queF	dsbB
	qorB	fimE	yhdE		btuE	fadR
	yfbQ	fimF	prmA		trmL	ldcA
	ydiZ	iraD	aroE		cysN	dhaK
	trpC	kptA	rsmB		fucU	narL
	ompW	ytjA	yheS		betB	purU
	apaH	yjjU	nudE		yggN	galU
	ykgE	mia(Ec)-122	yhgF		yeaK	hns
	rsmF	mia(Ec)-125	feoB		folP	adhE
	potC	yadM	malP		gloB	oppB
	yeiE	yafC	malT		modE	oppC
	yhiQ	yafK	glpD		ybiC	oppD
	rna	ykfB	yhhX		trxC	yciI
	lrhA	ykgJ	bisC		tesB	yciA
	flgL	ykgM	avtA		ltaE	rluB
	hyfR	betA	yiaJ		relB	sohB
	rbsA	frmB	selB		yebO	yciN
	hsdS	mia(Ec)-4	selA		rpoE	topA
	ybbO	ampH	yibF		ribA	pyrF
	cutC	acpH	mtlA		yhiI	puuR
	ubiF	yajI	mtlD		pfkB	pspA
	glpC	tomB	yibL		tusA	pspB
	prkB	ylbG	kbl		hdeA	tyrR
	rimI	nfrA	waaU		ftsE	tpx
	flgK	nfrB	mutM		yjiA	mppA
	tonB	flc	slmA		oxyR	fnr
	yeaZ	kdpD	gmk		msbA	ttcA
	ybaQ	kdpB	spoT		glpX	ldhA
	JW58	kdpF	trmH		cysM	azoR
	sbp	mia(Ec)-9	ilvB		gmhB	ydcY
	yfbR	ybgS	ibpB		slyA	yddM
	cysC	ybhS	ibpA		nfo	maeA
	trpD	ybiH	dgoR		yebF	sra
	yddE	rhtA	rnpA		narP	osmC
	rnfC	mia(Ec)-14	tnaA		yobA	dcp
	cusA	ybjL	atpG		parC	ydfG
	yigB	aat	rsmG		qorA	speG
	ygjR	sulA	asnA		manY	pntA
	ribF	hspQ	rbsD		der	ydgH
	mhpR	tusE	rbsC		pyrD	fumC
	yghZ	gfcA	yieP		folA	fumA
	rnfG	cbpM	ilvE		pyrB	manA
	ilvH	pgaD	ilvD		cpdB	cnu
	ymbA	bssS	ilvA		yajL	grxD
	tap	flgA	rhlB		lptE	sodB
	tehB	ycfQ	wecC		ydcL	ydhQ
	thiL	nudJ	rffG		acnA	lpp
	yjjA	ycgX	hemY		mnmE	ppsA
	ykgG	cvrA	hemX		btuR	ihfA
	hexR	narX	dapF		purR	ydjN
	hycA	yciU	yigA		degQ	selD
	fliG	yciC	xerC		grxB	ydjA
	rffA	gmr	yigL		dxs	yeaC
	purK	mia(Ec)-35	tatB		gabT	msrB
	yfdZ	ynaI	tatC		ygdH	fadD
	malK	ogt	rfaH		ynfB	sdaA
	cgtA	ttcC	ubiD		yqfB	manX
	cueO	hslJ	fre		cysB	rlmA
	pdxY	gapC	yihI		yceI	cspC
	flgN	yncJ	glnG		ispH	kdgR
	traT	yncL	cpxA		mlaA	proQ
	ygdK	bdm	fpr		aroB	holE
	cusB	hipB	glpK		nrdB	yebG
	pepE	dgcZ	rraA		solA	eda
	yiiD	mdtJ	argH		gdhA	zwf
	yeaY	ydgC	murI		yecA	pykA
	fucO	sodC	birA		livJ	ruvA
	ispE	sufE	hemE		rbsK	yebC
	uxuB	nlpC	nfi		dcd	yecJ
	dppF	mia(Ec)-66	purD		cysQ	ftnA
	rstA	pheM	iclR		ygiN	uvrY
	bioB	ydiY	metH		yniC	yecF
	yfeC	ynjH	dgkA		secD	yeeN
	garD	yeaE	soxR		ycfP	yeeX
	glgA	yoaF	dcuR		chbB	yeeD
	nmpC	yoaG	aspA		pyrH	yefM
	mglA	yeaR	frdA		glcB	hisD
	metA	leuE	mscM		btuB	gnd
	parE	rnd	ulaR		nagB	wbbJ
	yehS	yoaE	pmbA		dacC	glf
	ycaC	mgrB	treC		tyrB	rfbC
	yecM	mepM	treB		dsbC	rfbD
	yncB	torZ	pyrI		lpoB	rfbB
	aroD	yecH	holC		htpX	yegQ
	amiA	fliE	lptG		osmB	gatB
	tktB	yodC	fecA		pth	mrp
	leuD	yedJ	uxuA		glcG	folE
	ycbG	cobS	radA		yaeP	fruA
	lasT	sbmC	creA		ybaK	fruK
	ybfE	yoeI	cra (fruR)		uspE	yeiP
	fliA	wbbL	lpd (lpdA)		secY	yeiR
	yfdI	ogrK	opgH (mdoH)		cysS	yejK
	uxaC	gatR	ydbK (pfo)		yfcE	mqo
	wecB	thiM	lpxM (msbB)		pdxJ	ompC
	nlpA	yehE	wbbK (yefI)		pdxB	rcsD
	cmoA	yehT	wbbI (yefG)		tolB	rcsB
	cheZ	napB	yfdH (gtrB)		yahO	ubiG
	pdxH	napA	yfjF (ratB)		nuoB	yfaY
	surE	yfaZ	ratA (yfjG)		yraP	menB
	ybfF	menF	argP (iciA)		nrdA	elaB
	pstB	yfbS	trmB (trmI)		yceB	nuoN
	leuB	epmC	prlF (sohA)		lpxA	nuoH
	astC	mia(Ec)-73	ibaG (yrbA)		gltI	nuoA
	tsr	yfdY	yhdH (acuI)		argS	yfbU
	lolB	ypfM	waaF (rfaF)		argT	ackA
	yceF	yfgO	waaQ (rfaQ)		rof	pta
	tmk	hda	ubiJ (yigP)		wrbA	yfcD
	ydcI	yfhM	tsaE (yjeE)		ispG	purF
	argD	glrR	bdcR (yjgJ)		murA	dedD
	ftsN	tadA			folX	accD
	galT	pgpC			atpE	usg
	alsB	ygaC			uspF	yfcZ
	aroC	ascG			ribE	glk
	tnaB	hycI			yggE	nupC
	fliL	hycH			yncE	gltX
	csiD	ygcR			thrS	ligA
	fadA	ygdD			pgl	zipA
	fiu	recD			ygiW	cysK
	potF	recB			hflC	crr
	fadB	recC			lamB	cysA
	cheW	rppH			uspG	yfeX
	corC	ygeQ			rodZ	ypeA
	ushA	ygeR			yebY	maeB
	hmp	sdhE			mlaD	purC
	dusA	mia(Ec)-80			ffh	upp
	hisH	mia(Ec)-81			ybhC	purM
	ydcS	hybB			yedD	guaB
	livK	yqhA			gyrB	yfgM
	dnaB	mqsR			ftsY	hisS
	garL	ygiV			gyrA	rlmN
	dkgA	glgS			ydhR	ndk
	cysH	higB			ucpA	sseA
	hisF	tdcC			gloA	pepB
	lysC	yraR			ispF	hscA
	lolA	yhbT			cmk	hscB
	bglX	yrbN			ppiD	iscA
	cusC	yhcO			yoaB	iscS
	glpB	aaeA			yiaF	iscR
	ycdO	csrD			ybgF	trmJ
	mukB	pabA			artI	suhB
	dadX	yhfG			asd	glnB
	ydhF	mia(Ec)-89			nadE	purL
	yhbW	yhgE			osmE	era
	metF	rtcB			ydgA	lepB
	cstA	mia(Ec)-91			dppA	rseA
	ygiM	mia(Ec)-93			ppiA	srmB
	glpF	uspB			galM	grcA
	yqaB	yhjB			deoA	ung
	pssA	yhjG			ychN	yfiF
	glpA	yhjK			surA	kgtP
	mtfA	bax			rpoD	rluD
	trpB	waaJ			yiaD	raiA
	dctA	waaR			serC	aroF
	rnt	yicR			bfr	rimM
	coaA	nepI			gatC	grpE
	dcyD	yicN			fadL	ygaP
	znuA	yidE			pyrG	stpA
	udk	ilvY			ileS	mprA
	ygcF	metR			fliY	emrA
	ygiC	mobA			leuS	luxS
	yagE	yiiQ			can	gshA
	prc	cytR			dcrB	recA
	cysP	yiiX			yifL	mutS
	ansA	eptC			valS	rpoS
	fliC	thiG			tyrS	nlpD
	lpoA	yjaB			fabH	queD
	ybjP	yjcB			gnsB	eno
	agp	basR			phoP	mazE
	ftsA	dcuS			csrA	relA
	murE	cutA			crp	yqcA
	purE	yjeH			alaS	yqcC
	hisA	ampC			yccJ	syd
	lolD	frdC			eco	sdaC
	leuC	yjfN			yajG	rlmM
	cusF	bsmA			guaA	ptsP
	ivy	treR			trpS	tas
	dnaN	insM			gmhA	fldB
	pyrC	sgcQ			kdsA	ygfZ
	fbaB	mcrB			erpA	gcvH
	codA				acrA	gcvT
	rihA				aspS	pepP
	nanK				osmY	ygfB
	gatD				glnH	zapA
	mukE				lysS	serA
	cheY				rplW	rpiA
	lptD				glmS	mscS
	gabD				dapA	pgk
	artJ				fabA	epd
	lldD				asnS	tktA
	frdB				mreB	speB
	rihC				ptsI	speA
	kdsB				pspE	rsmE
	glpT				accA	gshB
	yhcH				accC	yqgE
	tar				pheS	yggS
	yfbT				accB	yggL
	mdoG				oppA	yggX
	metE				proS	exbB
	oxaA				ecnB	yqhD
	moaD				pheT	mdaB
	gnsA				rho	ribB
	acs				mipA	yqiC
	malM				metK	hldE
	purB				borD	yqjH
	nanE				ompT	yqjI
	srlB				glyS	rlmG
	dapB				frr	exuR
	ybaY				ssb	yqjD
	lptB				ftsZ	yhbS
	gpmI				prs	deaD
	aphA				tsx	pnp
	add				glyA	rbfA
	garR				fabG	infB
	glyQ				cspD	nusA
	hisJ				ybeD	rimP
	prfB				infA	argG
	ftsH				rpsL	secG
	ybiS				fkpA	glmM
	engD				fabI	rlmE
	cas1				rplT	yhbY
	cdd				rpmJ	greA
	dut				skp	obgE
	nudK				fldA	ispB
	glpQ				rpsI	mlaC
	tolC				rplR	mlaE
	malE				gltA	mlaF
	nanA				ppa	kdsD
	gatZ				ptsH	kdsC
	sdhB				rbsB	rpoN
	aldA				rplS	yhbJ
	ribH				slyB	yrbL
	gatY				infC	elbB
	mglB				rpmB	arcB
	gatA				rplU	gltB
	rpsO				fbaA	sspB
	rpsM				rplO	sspA
					rpsQ	yhcB
					rpmD	mdh
					rpsN	argR
					rplN	tldD
					rpsK	fis
					fabB	yrdA
					ompX	def
					rpsD	fmt
					rpmH	mscL
					rpoA	rpmC
					rplK	tufA
					rplB	yheO
					rplC	slyX
					groS	slyD
					rpsF	yhfA
					rpsC	cysG
					acpP	gph
					rplY	damX
					rplQ	aroK
					gapA	yrfG
					tsf	hslO
					rpsH	ompR
					rplD	bioH
					rpmE	nfuA
					rpsE	glpR
					rplF	glpG
					rpmA	glpE
					rpsS	gntR
					groL	ugpQ
					rpsA	ftsX
					rplM	rsmD
					rpsU	zntA
					rplE	nikR
					rpsR	yhiN
					rpsT	pitA
					rpmF	uspA
					rpsB	prlC
					rplA	gor
					fusA	kdgK
					rplJ	yhjJ
					rpsJ	ghrB
					rplP	cspA
					rplL	yibT
					rplX	cysE
					rplV	gpsA
					rpsG	secB
					ompA	grxC
					rpsP	yibN
					ispU (uppS)	tdh
					bamA (yaeT)	hldD
					fetA (ybbL)	rpmG
					gstA (gst)	pyrE
					ppsR (ydiA)	rph
					rcnB (yohN)	yicC
					mepS (spr)	rpoZ
					bepA (yfgC)	uhpA
					bamD (yfiO)	ilvN
					bamE (smpA)	yidA
					loiP (yggG)	yidB
					panM (yhhK)	phoU
					rlmJ (yhiR)	pstS
					chrR (yieF)	glmU
					epmA (poxA)	atpC
					mtn (mtnN)	atpD
					gstB (yliJ)	atpA
					ldtC (ycfS)	atpH
					pliG (ycgK)	atpF
					ldtE (ynhG)	atpB
					menI (ydiI)	mnmG
					prmB (yfcB)	mioC
					bamB (yfgL)	yifE
					pncC (ygaD)	ilvG
					ftsP (sufI)	ilvC
					cpdA (icc)	ppiC
					tsaD (gcp)	trxA
					tsaC (rimN)	wecA
						wzzE
						hemC
						cyaY
						uvrD
						corA
						udp
						ubiE
						tatA
						pepQ
						yihD
						dsbA
						polA
						hemN
						glnA
						typA
						yihX
						fdhE
						fdoI
						fdoH
						fdoG
						sodA
						yiiM
						cpxR
						pfkA
						tpiA
						yiiS
						uspD
						zapB
						hslU
						hslV
						metJ
						metL
						katG
						ppc
						sthA
						trmA
						murB
						nusG
						rpoB
						rpoC
						nudC
						yjaG
						hupA
						purH
						aceB
						aceA
						rluF
						pgi
						plsB
						lexA
						yjbJ
						zur
						alr
						yjbR
						proP
						lysU
						dcuA
						yjeI
						efp
						psd
						orn
						hfq
						hflX
						hflK
						purA
						rnr
						rlmB
						rplI
						fklB
						cycA
						ytfJ
						ytfL
						msrA
						ytfP
						fbp
						mpl
						yjgA
						nrdD
						mgtA
						rraB
						pepA
						iadA
						hsdM
						hsdR
						mrr
						yjiY
						rsmC
						yjjG
						prfC
						deoC
						deoB
						deoD
						lplA
						serB
						nadR
						yjjK
						trpR
						rob
						arcA
						zapD (yacF)
						nfsB (nfnB)
						rsfS (ybeB)
						umpH (nagD)
						roxA (ycfD)
						msrC (yebR)
						plaP (yeeF)
						rfbA (rmlA)
						galF (wcaN)
						lpxT (yeiU)
						smrB (yfcN)
						bamC (nlpB)
						iscU (nifU)
						tcdA (ygdL)
						ubiI (visC)
						gss (gsp)
						hpf (yhbH)
						pck (pckA)
						dfp (coaBC)
						yihA (engB)
						yjdM (phnA)
						ridA (yjgF)
						tabA (yjgK)
						opgB (mdoB)
						ytjC (gpmB)
