# Supplementary material for: PIRT-Seq: a high-resolution whole-genome assay to identify protein-coding genes
Source: Nucleic Acids Res. 2025 Aug 13;53(15):gkaf774. doi: 10.1093/nar/gkaf774 (PMC12350097; doi:10.1093/nar/gkaf774)
Supplement: gkaf774_Supplemental_Files [file gkaf774_supplemental_files.zip › S.Table2_CDSs.xlsx]

## Sheet: Sheet1
possum	negsum	insRF	position	instype	CDSrf	insertionstatus	gene	putative_CDS_seq	start_codon	Amino_acid_sequence	CDS_start	CDS_end	size_nt	size_aa	Orientation	Validation	CDS_no
0	18	2	13753	intragenic	1	OOF	dnaK	atgaaatccagaaaatggtacgcgacgcagaagctaacgccgaagctgaccgtaagtttgaagagctggtacagactcgcaaccagggcgaccatctgctgcacagcacccgtaagcaggttgaagaagcaggcgacaaactgccggctgacgacaaaactgctatcgagtctgcgctga	ATG	MKSRKWYATQKLTPKLTVSLKSWYRLATRATICCTAPVSRLKKQATNCRLTTKLLSSLR*	13691	13870	180	59	+	N	CDS1
0	15	2	14008	intragenic	1	OOF	dnaK	atgcccagcagcagactgccggtgctgatgcttctgcaaacaacgcgaaagatgacgatgttgtcgacgctgaatttgaagaagtcaaagacaaaaaataatcgccctataaacgggtaa	ATG	MPSSRLPVLMLLQTTRKMTMLSTLNLKKSKTKNNRPING*	13979	14098	120	39	+	N	CDS2
0	15	2	15358	intergenic	1	intergenic	NULL	atgcgagcacctgtaaagtggcggggatcactcccataa	ATG	MRAPVKWRGSLP*	15356	15394	39	12	+	N	CDS3
2	0	4	110777	intragenic	2	OOF	guaC	atattccgcaacgccgccaacgtgacgtttcatcgcagactcggagctcatgccgtagaacagcataaatttctcgccgttctcctcaacgatgcgaccgccgctctcttcgtggcccgccagcatgccgccaagcatgacgaaatcggcaccgccgccaaaggctttcgccacatcgcccggcgtggtgcagccaccatcgctgacgatcattccgcccagaccgtgcgcagcatcggcacattcgattaccgcagaaagttgcggataaccgacgcctgttttgacgcgagttgtacaaacagaacctgggccaatgccaactttaacgatatcggcacctga	ATA	IFRNAANVTFHRRLGAHAVEQHKFLAVLLNDATAALFVARQHAAKHDEIGTAAKGFRHIARRGAATIADDHSAQTVRSIGTFDYRRKLRITDACFDASCTNRTWANANFNDIGT*	110785	110441	345	114	-	N	CDS4
0	4	3	119945	intragenic	2	OOF	aceE	atgatgtgtgctttaaccacttcttccgtgcacgcaacgagcaggatggcggcgacctggtttacttccagggccacatctccccgggcgtgtacgctcgtgctttcctggaaggtcgtctga	ATG	MMCALTTSSVHATSRMAATWFTSRATSPRACTLVLSWKVV*	119856	119978	123	40	+	N	CDS5
0	5	3	120845	intragenic	2	OOF	aceE	atgtgccggtgtctgatgcagatatcgaaaaactgccgtacatcaccttcccggaaggttctgaagagcatacctatctgcacgctcagcgtcagaaactgcacggttatctgccaagccgtcagccgaacttcaccgagaagcttgagctgccgagcctgcaagacttcggcgcgctgttggaagagcagagcaaagagatctctaccactatcgctttcgttcgtgctctga	ATG	MCRCLMQISKNCRTSPSRKVLKSIPICTLSVRNCTVICQAVSRTSPRSLSCRACKTSARCWKSRAKRSLPLSLSFVL*	120780	121013	234	77	+	N	CDS6
0	14	3	121625	intragenic	2	OOF	aceE	gtgctgaggaaggtatccgtaaaggtatctacaaactcgaaactattgaaggtagcaaaggtaaagttcagctgctcggctccggttctatcctgcgtcacgtccgtgaagcagctgagatcctggcgaaagattacggcgtag	GTG	VLRKVSVKVSTNSKLLKVAKVKFSCSAPVLSCVTSVKQLRSWRKITA*	121617	121760	144	47	+	N	CDS7
0	2	3	121769	intragenic	2	OOF	aceE	ctgacgtttatagcgtga	CTG	LTFIA*	121764	121781	18	5	+	N	CDS8
0	6	3	121835	intragenic	2	OOF	aceE	atggtcaggattgtgaacgctggaacatgctgcacccgctggaaactccgcgcgttccgtatatcgctcaggtga	ATG	MVRIVNAGTCCTRWKLRAFRISLR*	121806	121880	75	24	+	N	CDS9
0	4	2	122425	intragenic	1	OOF	aceF	gtgcagcagacgctgcacctgctcaggcagaagagaagaaagaagcagctccggcagcagcaccagcggctgcggcggcaaaagacgttaacgttccggatatcggcagcgacgaagttgaagtga	GTG	VQQTLHLLRQKRRKKQLRQQHQRLRRQKTLTFRISAATKLK*	122417	122542	126	41	+	N	CDS10
0	9	2	123211	intragenic	1	OOF	aceF	gtgttaaccttgcgaaagtga	GTG	VLTLRK*	123203	123223	21	6	+	N	CDS11
0	6	2	123331	intragenic	1	OOF	aceF	gtgcagaagcagctccggcagcgactggcggtggtatccctggcatgctgccgtggccgaaggtggacttcagcaagtttggtgaaatcgaagaagtggaactgggccgcatccagaaaatctctggtgcgaacctga	GTG	VQKQLRQRLAVVSLACCRGRRWTSASLVKSKKWNWAASRKSLVRT*	123293	123430	138	45	+	N	CDS12
0	2	2	123679	intragenic	1	OOF	aceF	gtgtggcggtggataccccgaacggtctggttgttccggtattcaaagacgtcaacaagaaaggcatcatcgagctgtctcgcgagctga	GTG	VWRWIPRTVWLFRYSKTSTRKASSSCLAS*	123671	123760	90	29	+	N	CDS13
0	2	3	123857	intragenic	1	OOF	aceF	ttgcttcaccatctccagcatcggcggcctgggtactacccacttcgcgccgattgtgaacgcgccggaagtggctatcctcggcgtttccaagtccgcgatggagccggtgtggaatggtaa	TTG	LLHHLQHRRPGYYPLRADCERAGSGYPRRFQVRDGAGVEW*	123819	123941	123	40	+	N	CDS14
0	3	2	123859	intragenic	1	OOF	aceF	ctgcgggcgaaatgcagggcggttgcttcaccatctccagcatcggcggcctgggtactacccacttcgcgccgattgtga	CTG	LRAKCRAVASPSPASAAWVLPTSRRL*	123797	123877	81	26	+	N	CDS15
0	3	2	124132	intergenic	1	intergenic	NULL	atgaatgtattgaggttattagcgaatagacaaatcggttgccgtttgttgtttaaaaattgttaa	ATG	MNVLRLLANRQIGCRLLFKNC*	124118	124183	66	21	+	N	CDS16
42	0	5	132954	intergenic	1	intergenic	NULL	atgttagctattatgttgcgccctttttttacgggtgttaacaaaggaggtatcaacccatggccgaaaaaaaacagtggcatgaaacgctacacgaccagtttgggcagtactttgcggtag	ATG	MLAIMLRPFFTGVNKGGINPWPKKNSGMKRYTTSLGSTLR*	133010	132888	123	40	-	N	CDS17
0	32	1	138462	intergenic	1	intergenic	NULL	gtgaagttgccggatgtgttgcatccggcatggcatttttatttgtggttggcgtgtttcagcttgaggttggaaatcccgtga	GTG	VKLPDVLHPAWHFYLWLACFSLRLEIP*	138457	138540	84	27	+	N	CDS18
0	10	2	220411	intergenic	1	intergenic	NULL	ataactactggaaacggtagctaa	ATA	ITTGNGS*	220406	220429	24	7	+	N	CDS19
0	8	2	220942	intergenic	1	intergenic	NULL	gtgtag	GTG	V*	220940	220945	6	1	+	N	CDS20
0	11	1	221097	intergenic	1	intergenic	NULL	attagataccctggtagtccacgccgtaaacgatgtcgacttggaggttgtgcccttgaggcgtggcttccggagctaacgcgttaa	ATT	IRYPGSPRRKRCRLGGCALEAWLPELTR*	221044	221130	87	28	+	N	CDS21
0	31	2	221098	intergenic	1	intergenic	NULL	gtggcgaaggcggccccctggacgaagactgacgctcaggtgcgaaagcgtggggagcaaacaggattagataccctggtagtccacgccgtaaacgatgtcgacttggaggttgtgcccttgaggcgtggcttccggagctaa	GTG	VAKAAPWTKTDAQVRKRGEQTGLDTLVVHAVNDVDLEVVPLRRGFRS*	220979	221122	144	47	+	N	CDS22
0	2	1	223689	intergenic	1	intergenic	NULL	atgttggccgggcgacggttgtcccggtttaagcgtgtaggctggttttccaggcaaatccggaaaatcaaggctgaggcgtga	ATG	MLAGRRLSRFKRVGWFSRQIRKIKAEA*	223684	223767	84	27	+	N	CDS23
0	15	2	224896	intergenic	1	intergenic	NULL	ctgctcctagtacgagaggaccggagtggacgcatcactggtgttcgggttgtcatgccaatggcactgcccggtagctaa	CTG	LLLVREDRSGRITGVRVVMPMALPGS*	224891	224971	81	26	+	N	CDS24
0	4	3	240812	intergenic	1	intergenic	NULL	gtggaggttacccatgtgcgaattgctcgggatgagcgccaacgtccctaccgatatctgctttag	GTG	VEVTHVRIARDERQRPYRYLL*	240801	240866	66	21	+	N	CDS25
0	44	2	254725	intergenic	1	intergenic	NULL	atgtgccggatgcatcacatccggcaatattcattaaaactgatacgtcatgccaaccgcgacaatatcatcattattaatattcaatttgttatcgctatccagttggttgattttataatcaacaaacgctga	ATG	MCRMHHIRQYSLKLIRHANRDNIIIINIQFVIAIQLVDFIINKR*	254723	254857	135	44	+	N	CDS26
0	19	2	431017	intergenic	1	intergenic	NULL	gtgatatccaggccggtagattcacggaagaccgttccatga	GTG	VISRPVDSRKTVP*	431009	431050	42	13	+	N	CDS27
8	0	4	442241	intergenic	1	intergenic	NULL	gtgctacggcaccttttttcttag	GTG	VLRHLFS*	442249	442226	24	7	-	N	CDS28
16	0	5	446007	intragenic	6	OOF	cyoB	atgcagtcccgttccatgaacctatcgtcatggttacgatcgctggcattattttgggaggtctggcgctcgttggcctga	ATG	MQSRSMNLSSWLRSLALFWEVWRSLA*	446075	445995	81	26	-	N	CDS29
0	85	1	452880	intergenic	1	intergenic	NULL	gtgccgctatacttatccagggcggcacaacgctgtaagcggcttgcgcctgagaatggcatttgcgtcgtcgtgtgcggcacaaagaacaaagaagaggttttgacccatgacagataa	GTG	VPLYLSRAAQRCKRLAPENGICVVVCGTKNKEEVLTHDR*	452773	452892	120	39	+	N	CDS30
0	16	1	454203	intergenic	1	intergenic	NULL	atctcccctttaatttttcctctattctcggcgttgaatgtgggggaaacatccccatatactgacgtacatgttaatagatggcgtgaagcacagtcgtgtcatctgattacctggcggaaattaaactaa	ATC	ISPLIFPLFSALNVGETSPYTDVHVNRWREAQSCHLITWRKLN*	454201	454332	132	43	+	N	CDS31
0	5	2	456703	intergenic	1	intergenic	NULL	gtgacctcgcgcaaaatgcactaa	GTG	VTSRKMH*	456698	456721	24	7	+	N	CDS32
64	0	6	580432	intragenic	4	OOF	ompT	atgaagattttgaactcggtggcacatttaaatacagcggctgggtggaatcatctgataacgatgaacactatgacccgggaaaaagaatcacttatcgcagtaaggtcaaagaccaaaattactattctgttgcagtcaatgcaggttattacgtcacacctaacgcaaaagtttatgttgaaggcgcatggaatcgggttacgaataaaaaaggtaatacttcactttatgatcacaataataacacttcagactacagcaaaaatggagcaggtatag	ATG	MKILNSVAHLNTAAGWNHLITMNTMTREKESLIAVRSKTKITILLQSMQVITSHLTQKFMLKAHGIGLRIKKVILHFMITIITLQTTAKMEQV*	580464	580183	282	93	-	N	CDS33
0	2	1	634755	intragenic	3	OOF	ahpC	atgaaggtctggctgaccgtgcgaccttcgttgttgacccgcagggtatcatccaggcaatcgaagttaccgctgaaggcattggccgtgacgcgtctgacctgctgcgtaaaatcaaagcagcacagtacgtag	ATG	MKVWLTVRPSLLTRRVSSRQSKLPLKALAVTRLTCCVKSKQHST*	634741	634875	135	44	+	N	CDS34
0	2	2	634918	intragenic	3	OOF	ahpC	atggaaagaaggtga	ATG	MERR*	634907	634921	15	4	+	N	CDS35
0	12	1	634935	intragenic	3	OOF	ahpC	gtgaagtttgcccggctaaatggaaagaaggtgaagcaactctggctccgtctctggacctggttggtaaaatctaaatttccttcgtctttcacgccatag	GTG	VKFARLNGKKVKQLWLRLWTWLVKSKFPSSFTP*	634888	634989	102	33	+	N	CDS36
0	101	3	652784	intragenic	2	OOF	cspE	atgagtccaaaggattcggtttcattactccggaagacggcagcaaagacgtgttcgtacacttctctgcaatccagactaatggttttaaaactcttgctgaaggtcagcgcgtag	ATG	MSPKDSVSLLRKTAAKTCSYTSLQSRLMVLKLLLKVSA*	652782	652898	117	38	+	N	CDS37
0	2	2	664327	intragenic	4	OOF	rsfS	ctgcacaacgtggtcagcaatggacataacatgacggctggacgtacccgtacagatgatcatgcagtcggtgatgctggatttgccctgaacgtctaa	CTG	LHNVVSNGHNMTAGRTRTDDHAVGDAGFALNV*	664322	664420	99	32	+	N	CDS38
0	28	2	675199	intragenic	3	OOF	ybeU	atggcatcgctcttcccctga	ATG	MASLFP*	675188	675208	21	6	+	N	CDS39
8	0	4	698201	intragenic	5	OOF	nagA	atatcaaaggtctgtaattgttatccctgccctggctccttgctcagggcaatattttttaaaatcgggggtcagaatgtatgcattaacccagggccggatctttaccggccacgaatttcttga	ATA	ISKVCNCYPCPGSLLRAIFFKIGGQNVCINPGPDLYRPRIS*	698158	698283	126	41	+	N	CDS40
0	67	1	703236	intergenic	1	intergenic	NULL	atgccggatggggcgtttacgtcgcatccggcaaggaacagacaaacagtttcaaacgctaaattgcctgatgcgctacgcttatcaggcctacatgatctctgcaatatattgagtttgcgtgcttttgtaggccggataaggcgttcacgccgcatccggcaagaaacagcaaacaatccaaaacgccgcgttcagcggcgttttttctgcttttcttcgcgaattaattccgcttcgcaatttatccataaaataaatttaaaataa	ATG	MPDGAFTSHPARNRQTVSNAKLPDALRLSGLHDLCNILSLRAFVGRIRRSRRIRQETANNPKRRVQRRFFCFSSRINSASQFIHKINLK*	703228	703497	270	89	+	N	CDS41
75	0	6	705649	intergenic	1	intergenic	NULL	atgaacatgcgcacgaaggcaaataagccagcctga	ATG	MNMRTKANKPA*	705681	705646	36	11	-	Y	CDS42
35	0	6	706366	intergenic	1	intergenic	NULL	atgcctgatgtgatgcggcgtagactcatgtctacgccgtattaa	ATG	MPDVMRRRLMSTPY*	706398	706354	45	14	-	Y	CDS43
3	0	4	798428	intragenic	3	OOF	ybhI	ataggcactaccggaagcgaagaaataacgcacgataatgctgaggaaaataataacgaagaaagcaacgttaccgtgaccatcaaatgccaggttatttttaaagacttcagctaa	ATA	IGTTGSEEITHDNAEENNNEESNVTVTIKCQVIFKDFS*	798503	798387	117	38	-	N	CDS44
2	0	5	1014552	intragenic	6	OOF	ompA	gtgctgcactga	GTG	VLH*	1014560	1014549	12	3	-	N	CDS45
3	0	5	1014699	intragenic	6	OOF	ompA	ttgttctgggttacaccgaccgcatcggttctgacgcttacaaccagggtctgtccgagcgccgtgctcagtctgttgttgattacctga	TTG	LFWVTPTASVLTLTTRVCPSAVLSLLLIT*	1014743	1014654	90	29	-	N	CDS46
4	0	5	1014762	intragenic	6	OOF	ompA	atccgaaagacggttccgtag	ATC	IRKTVP*	1014764	1014744	21	6	-	N	CDS47
10	0	5	1014792	intragenic	6	OOF	ompA	ctgctctggatcagctgtacagccagctga	CTG	LLWISCTAS*	1014803	1014774	30	9	-	N	CDS48
5	0	5	1014879	intragenic	6	OOF	ompA	ttgctccggctccagctccggcaccggaagtacagaccaagcacttcactctga	TTG	LLRLQLRHRKYRPSTSL*	1014911	1014858	54	17	-	N	CDS49
13	0	5	1014951	intragenic	6	OOF	ompA	gtgtttcctaccgtttcggtcagggcgaagcagctccagtag	GTG	VFPTVSVRAKQLQ*	1014953	1014912	42	13	-	N	CDS50
90	0	5	1140015	intragenic	3	OOF	yceQ	ctgcgggttgcagtccttaccggtagatggaaatatttctggagagtaatacccagtctgtttctttga	CTG	LRVAVLTGRWKYFWRVIPSLFL*	1140068	1140000	69	22	-	N	CDS51
0	32	2	1146955	intergenic	1	intergenic	NULL	ttggggggtaaggcctcaaaataa	TTG	LGGKASK*	1146941	1146964	24	7	+	N	CDS52
0	9	2	1161541	intragenic	1	OOF	ndh	ataaatttaagggggtcacgttga	ATA	INLRGSR*	1161521	1161544	24	7	+	N	CDS53
49	0	6	1288033	intragenic	4	OOF	hns	gtgctcagcgtccggcaaaatatagctacgttgacgaaaacggcgaaactaaaacctggactggccaaggccgtactccagctgtaa	GTG	VLSVRQNIATLTKTAKLKPGLAKAVLQL*	1288110	1288024	87	28	-	N	CDS54
0	33	2	1297072	intergenic	1	intergenic	NULL	atggcaatacgtggggcaggagtgtcctgctccacggtgtctgatttttatcgcattacagaaggcacaggccagaaggtagggcaatgttaa	ATG	MAIRGAGVSCSTVSDFYRITEGTGQKVGQC*	1297070	1297162	93	30	+	N	CDS55
0	132	3	1299011	intragenic	2	OOF	oppD	gtgcagccatga	GTG	VQP*	1299003	1299014	12	3	+	N	CDS56
0	5	2	1613395	intragenic	1	OOF	marR	atctgttcaatgaaattattccattgggtcgcttaa	ATC	ICSMKLFHWVA*	1613393	1613428	36	11	+	Y	CDS57
0	93	3	1616879	intergenic	1	intergenic	NULL	atgaaaattaaggtaagcgaggaaacacaccacaccataaacggaggcaaataa	ATG	MKIKVSEETHHTINGGK*	1616850	1616903	54	17	+	Y	CDS58
0	58	1	1617015	intergenic	1	intergenic	NULL	atgaacggagataatccctcacctaaccggccccttgttacagttgtgtacaaggggcctgatttttatgacggcgaaaaaaaaccgccagtaaaccggcggtga	ATG	MNGDNPSPNRPLVTVVYKGPDFYDGEKKPPVNRR*	1616998	1617102	105	34	+	MgtT	CDS59
0	6	2	1635145	intergenic	1	intergenic	NULL	atgttttcatatttagtgtactgtatacggccatttatacaggaaaagcctatgtcagaacgtaaaaactcaaaatcacgccgtaattatctcgttaaatgttcctgcccaaactgcacccaagagtcagaacacagtttttcaagagtacaaaaaggtgcccttttgatctgccctcattgcaacaaagtattccagacaaatcttaaagctgtagcctga	ATG	MFSYLVYCIRPFIQEKPMSERKNSKSRRNYLVKCSCPNCTQESEHSFSRVQKGALLICPHCNKVFQTNLKAVA*	1635011	1635232	222	73	+	N	CDS60
35	0	6	1667986	intergenic	1	intergenic	NULL	atgatacaaatcaggcgtgttcaactaccgaggacaattatcatccgcgatgacgagaagcaacactgcggataa	ATG	MIQIRRVQLPRTIIIRDDEKQHCG*	1668051	1667977	75	24	-	Y	CDS61
5	0	5	1667988	intergenic	1	intergenic	NULL	atgacgagaagcaacactgcggataattgtaatattatggacaatttgttcaggacgttattttctacatttacccatcttcgtacctcatccactatcttgctcgtaggtgagcagcactggcgcaacgcgctttag	ATG	MTRSNTADNCNIMDNLFRTLFSTFTHLRTSSTILLVGEQHWRNAL*	1668002	1667865	138	45	-	MdtU	CDS62
21	0	5	1789812	intergenic	1	intergenic	NULL	atgtgtagaggcattaaaagagcgattccaggcatcattgagggattgaacctatggcgcttacaaaagctgaaatgtcagaatatctgtttgataagcttgggcttagcaagcgggatgccaaagaactggttgaactgtttttcgaagagatccgtcgcgctctggaaaacggcgaacaggtga	ATG	MCRGIKRAIPGIIEGLNLWRLQKLKCQNICLISLGLASGMPKNWLNCFSKRSVALWKTANR*	1789862	1789677	186	61	-	N	CDS63
11	0	6	1902499	intergenic	1	intergenic	NULL	atgcactgttacgtcgtttgtgcgaagcaaacgaaccagagaaagcagataaaaagaccgttgagagtcaaaaatcggttgaagacgaagatattattcgtctggtcgccgaacgataatccttcctcaatcttgagtaaccccgtcgttgaagggttactcaattcatcctga	ATG	MHCYVVCAKQTNQRKQIKRPLRVKNRLKTKILFVWSPNDNPSSILSNPVVEGLLNSS*	1902636	1902463	174	57	-	N	CDS64
6	0	5	2255811	intragenic	6	OOF	fruK	gtgttgctactatcacccttaatccggcttatgaccttgttggtttctgcccggaaattgaacgcggcgaagtga	GTG	VLLLSPLIRLMTLLVSARKLNAAK*	2255834	2255760	75	24	-	N	CDS65
55	0	4	2305574	intragenic	5	OOF	ompC	atgattacgaaggtttcggtatcggtggtgcgatctccagctccaaacgtactgatgctcagaacaccgctgcttacatcggtaacggcgaccgtgctgaaacctacactggtggtctga	ATG	MITKVSVSVVRSPAPNVLMLRTPLLTSVTATVLKPTLVV*	2305609	2305490	120	39	-	Y	CDS66
0	12	2	2487658	intragenic	5	OOF	yfdX	ttgcccattcggtactgtcatctgacagcaaagcggaagcttcattggtcagttcttttgccttttctggatcgccatgaaacagagccaggcgcgctacctgcacgtcacgcatcgcatataaaccttgttcagagatacgctctgctgccgctgccgttttctgggtttgctgaacttgctgagtttgctgttgtgccgctaccggagcattatcagcagcccatacagttgaagatgccagaattgctgtga	TTG	LPIRYCHLTAKRKLHWSVLLPFLDRHETEPGALPARHASHINLVQRYALLPLPFSGFAELAEFAVVPLPEHYQQPIQLKMPELL*	2487599	2487853	255	84	+	Y	CDS67
24	0	6	2499160	intragenic	4	OOF	ypdF	atgccgcgcgccgggtcattacagaagcaggttatggcgactatttcggtcataacaccggtcacgctatcggcattgaagttcatgaagatccgcgtttttcaccgcgggacaccacgacgctacagccaggcatgttactga	ATG	MPRAGSLQKQVMATISVITPVTLSALKFMKIRVFHRGTPRRYSQACY*	2499300	2499157	144	47	-	N	CDS68
28	0	4	2509751	intragenic	5	OOF	yfeA	atgatgagatcctcgcgcgactga	ATG	MMRSSRD*	2509756	2509733	24	7	-	N	CDS69
0	9	3	2514578	intergenic	1	intergenic	NULL	gtgattagctcagctgggagagcacctcccttacaaggagggggtcggcggttcgatcccgtcatcacccaccacttcgggtcgttagctcagttggtagagcagttgacttttaatcaattggtcgcaggttcgaatcctgcacgacccaccaatgtaaaaaagcgccctaaaggcgcttttttactatctgcgatactcaaagattcgaacctgcagcaggtttga	GTG	VISSAGRAPPLQGGGRRFDPVITHHFGSLAQLVEQLTFNQLVAGSNPARPTNVKKRPKGAFLLSAILKDSNLQQV*	2514534	2514761	228	75	+	N	CDS70
0	7	2	2529454	intragenic	1	OOF	crr	ttgaaaccaaccacgcattctctatcgaatctgatagcggcgttgaactgttcgtccacttcggtatcgacaccgttgaactga	TTG	LKPTTHSLSNLIAALNCSSTSVSTPLN*	2529407	2529490	84	27	+	N	CDS71
0	3	2	2529598	intragenic	1	OOF	crr	ttggcgatactgtcattgaatttgatctgccgctgctggaagagaaagccaagtctaccctga	TTG	LAILSLNLICRCWKRKPSLP*	2529539	2529601	63	20	+	N	CDS72
0	85	3	2529722	intergenic	1	intergenic	NULL	gtgaaaaatggcgcccatcggcgccatttttttatgcttccgccagcggcggcaaaatcaattcatcgctctcatgctgctgggtgtagcgcatcacttccagtacgcgcaaccccgctcggtgcactgcatcggttaacgccttccctttcagcaagccactga	GTG	VKNGAHRRHFFMLPPAAAKSIHRSHAAGCSASLPVRATPLGALHRLTPSLSASH*	2529714	2529878	165	54	+	N	CDS73
0	3	3	2594318	intergenic	1	intergenic	NULL	ttgctccattccgtgctggctgcgcttgcggccagcatacctcacttctcgtga	TTG	LLHSVLAALAASIPHFS*	2594313	2594366	54	17	+	N	CDS74
86	0	5	2632644	intergenic	1	intergenic	NULL	atttgcgcacgttactgggttaaggaaggagaaggacagcgtggaaatttacgagaacgaaaacgaccaggtagaagcggttaa	ATT	ICARYWVKEGEGQRGNLRERKRPGRSG*	2632682	2632599	84	27	-	N	CDS75
32	0	4	2652920	intergenic	1	intergenic	NULL	atgcgcataccgataaccccaccgtggtcgcctgcgcgtggggtttgttttacctga	ATG	MRIPITPPWSPARGVCFT*	2652922	2652866	57	18	-	N	CDS76
17	0	5	2653170	intragenic	6	OOF	iscA	ttggcctgcgtctgggcgtga	TTG	LACVWA*	2653175	2653155	21	6	-	N	CDS77
8	0	5	2653215	intragenic	6	OOF	iscA	gtgcagcagcgcgagtaa	GTG	VQQRE*	2653223	2653206	18	5	-	N	CDS78
2	0	5	2653245	intragenic	6	OOF	iscA	ataagagttgaggtttggttatgtcgattacactga	ATA	IRVEVWLCRLH*	2653265	2653230	36	11	-	N	CDS79
17	0	4	2653253	intergenic	1	intergenic	NULL	ttgaggtttggttatgtcgattacactgagcgacagtgcagcagcgcgagtaaatacctttctggctaa	TTG	LRFGYVDYTERQCSSASKYLSG*	2653258	2653190	69	22	-	N	CDS80
5	0	6	2653690	intragenic	4	OOF	iscS	gtgggaaatgtacaagcagggcgtggatctgaacagcatcgaatgggctcatcattaatcggtatcggaatcaggagaatttataatggcttacagcgaaaaagttatcgaccattacgagaatccgcgtaa	GTG	VGNVQAGRGSEQHRMGSSLIGIGIRRIYNGLQRKSYRPLRESA*	2653733	2653602	132	43	-	N	CDS81
2	0	6	2654965	intergenic	1	intergenic	NULL	atgtgtctggtcgtcagcatactcacgacgcgccacgcacccgcacacaagacgcgatcgacgttaagttacgcgcttaataaaaagaattcagaatcaggccggagtgctaaatactccgtaaacacggtcgtacatccagccggtagcctgattccttgcattgagtga	ATG	MCLVVSILTTRHAPAHKTRSTLSYALNKKNSESGRSAKYSVNTVVHPAGSLIPCIE*	2655081	2654911	171	56	-	N	CDS82
3	0	5	2702274	intragenic	6	OOF	rseA	atggtcaacagcagcaggtacaggagcagcgtcgtcgcattaatgcaatgttgcaggattacgaactgcaacgccgactccactctgaacagcttcagtttgagcaggcgcaaacccagcaagccgctgtacaggtgccaggaattcaaactttag	ATG	MVNSSRYRSSVVALMQCCRITNCNADSTLNSFSLSRRKPSKPLYRCQEFKL*	2702285	2702130	156	51	-	N	CDS83
32	0	4	2703518	intergenic	1	intergenic	NULL	atgatccgtctacagcatgacaaacaaaaacagatgcgttacggaactttacaaaaacgagacactctaaccctttgcttgctcaaattgcagctaatggagtggcgtttcgatagcgcgtggaaatttggtttggggagactttacctcggatga	ATG	MIRLQHDKQKQMRYGTLQKRDTLTLCLLKLQLMEWRFDSAWKFGLGRLYLG*	2703523	2703368	156	51	-	N	CDS84
0	51	2	2716081	intergenic	1	intergenic	NULL	atgaacagagaagaaatgcactgtgatgttgtcaaaatttaa	ATG	MNREEMHCDVVKI*	2716061	2716102	42	13	+	PssL	CDS85
4	0	4	2720798	intergenic	1	intergenic	NULL	atggagctgaaatcagtcgaagataccagctggctgcaactgtttattaaaaacacagcactgtgcaaacacgaaagtggacgtatacggtgtgacgcctgcccggtgccggaaggttaa	ATG	MELKSVEDTSWLQLFIKNTALCKHESGRIRCDACPVPEG*	2720809	2720690	120	39	-	N	CDS86
0	4	3	2774489	intragenic	5	OOF	ypjA	atgcttagcctcaccaccgtcctgaacctccagaacgccgccattattaagtctggtgctatctgttttagcctccttctggacaatcagcttaccgccagtatcaatggtagtatttttcgccgaggttttagccactaccgtcagttcgccggtattttccagcacaacataattagcctcccctccggtaatagtgaagtgagagagcttgttgtatccttcgatatcagtccctgcacccgtgttggcaactaa	ATG	MLSLTTVLNLQNAAIIKSGAICFSLLLDNQLTASINGSIFRRGFSHYRQFAGIFQHNIISLPSGNSEVRELVVSFDISPCTRVGN*	2774472	2774729	258	85	+	Y	CDS87
0	57	1	2804517	intragenic	2	OOF	mprA	ctgcctgcatctgcaattaacggaaaaaggtcacgagtttttgcgcgaggttttaccaccgcagcataa	CTG	LPASAINGKRSRVFARGFTTAA*	2804461	2804529	69	22	+	N	CDS88
0	10	3	2804555	intragenic	2	OOF	mprA	ataactgcctgcatcaactctggtccgcgctcagcacaacagaaaaagatcagctcgagcaaatcacccgcaaattgctctcccgtctcgaccagatggaacaagacggtgtggttctcgaagcgatga	ATA	ITACINSGPRSAQQKKISSSKSPANCSPVSTRWNKTVWFSKR*	2804526	2804654	129	42	+	N	CDS89
21	0	6	3077290	intergenic	1	intergenic	NULL	atgctgaactgcaacaacagttccttgaagagttcgaggcaggtttgtacggttatacttatcttgaagatgagtaagtcctgtgttacttga	ATG	MLNCNNSSLKSSRQVCTVILILKMSKSCVT*	3077370	3077278	93	30	-	N	CDS90
22	0	6	3079642	intragenic	1	OOF	yqgC	atgaaccgttgtctgctgcttaacctgtctcaccgttctggtgaagattcgttccccgcactctgcatctctgctttgcatacctgccgatgttatacccatctcggcgcttctcaggattcaagagctggttacagttactga	ATG	MNRCLLLNLSHRSGEDSFPALCISALHTCRCYTHLGASQDSRAGYSY*	3079647	3079504	144	47	-	YqgG	CDS91
8	0	4	3095135	intergenic	1	intergenic	NULL	atgcaaaactgcctgatgcgctacgcttatcaggcctggaaagatgcacgatcgagtaggcgggataaggtgtttacgccgcatccggcatggaaaacgcgtactttgttatcaatctggggccagcaaatgctggcctga	ATG	MQNCLMRYAYQAWKDARSSRRDKVFTPHPAWKTRTLLSIWGQQMLA*	3095143	3095003	141	46	-	Y	CDS92
85	0	6	3102751	intergenic	1	intergenic	NULL	atgaccgtttggtgccgtcgatggcttgtttgttcgcaaagtcctggcttgcacgctttagcgaaaggtgccatgattgcgcgaattttctcctctctgtacggagtttgcccgatgcacgccatctccttacattctctcgcttatcgccgtttcgcgcgaaacgtttccctttctatgttactgctcatgcggtga	ATG	MTVWCRRWLVCSQSPGLHALAKGAMIARIFSSLYGVCPMHAISLHSLAYRRFARNVSLSMLLLMR*	3102873	3102676	198	65	-	YqgH	CDS93
26	0	6	3161281	intragenic	4	OOF	mqsA	atgcgttttcgcgttacgaaaaaggcaatgcccaacctcatccttccacaatcaaacttttacgtgttctggataagcatccagaactattga	ATG	MRFRVTKKAMPNLILPQSNFYVFWISIQNY*	3161316	3161224	93	30	-	N	CDS94
0	5	1	3210168	intragenic	3	OOF	yqjI	atcacgaagggtgttgtaaacatgaaggccagccacgccatgagggctgctgcaaaggtgagaagtcagaacacgagcactgcggacacggtcaccagcatgaacacggtcaatgctgcggtggtcgccacggtcgcggcggcggtcgtcggcaacgtttctttggtcacggtgaattacgtctggtga	ATC	ITKGVVNMKASHAMRAAAKVRSQNTSTADTVTSMNTVNAAVVATVAAAVVGNVSLVTVNYVW*	3210148	3210336	189	62	+	N	CDS95
0	134	1	3210426	intragenic	3	OOF	yqjI	attacaccccaagcccgggcgtcatctacccaacgctggattttctgcaggagcagtcgctga	ATT	ITPQARASSTQRWIFCRSSR*	3210412	3210474	63	20	+	N	CDS96
0	76	1	3210516	intragenic	3	OOF	yqjI	ttgcgctga	TTG	LR*	3210511	3210519	9	2	+	N	CDS97
0	9	2	3210568	intragenic	3	OOF	yqjI	gtggctggaagaaaaccgcgaacaggtggagatgattga	GTG	VAGRKPRTGGDD*	3210536	3210574	39	12	+	N	CDS98
0	53	1	3210576	intragenic	3	OOF	yqjI	ttgaagaacgcatcaaagcgcgttgcgttggcgcggcgctgcgccagaacccgcaaatga	TTG	LKNASKRVALARRCARTRK*	3210571	3210630	60	19	+	N	CDS99
0	106	1	3210699	intragenic	3	OOF	yqjI	atgcacaaataa	ATG	MHK*	3210694	3210705	12	3	+	N	CDS100
3	0	6	3228640	intragenic	4	OOF	rlmG	atgaaccgcagctggccgatgcgccgcagaccgttagctggaagctggaaggtactgactggactatccacaaccatgcgaatgtcttctcccgcaccgggcttgatatcggcgcgcgcttctttatgcaacatctgccagagaatctcgaaggggagattgtcgatctcggttgcggtaatggcgttattggtctga	ATG	MNRSWPMRRRPLAGSWKVLTGLSTTMRMSSPAPGLISARASLCNICQRISKGRLSISVAVMALLV*	3228699	3228502	198	65	-	N	CDS101
8	0	5	3247362	intragenic	4	OOF	yhaJ	attcaccaatgtcgggaggatgttgttggagcgagggcgcgttttgctggaagccgcagataa	ATT	IHQCREDVVGARARFAGSRR*	3247388	3247326	63	20	-	N	CDS102
5	0	5	3259047	intragenic	4	OOF	tdcB	atccaaagtagcggcaacgtgcgactactccgcagaagtcgttctgcatggtga	ATC	IQSSGNVRLLRRSRSAW*	3259055	3259002	54	17	-	N	CDS103
4	0	6	3299965	intragenic	4	OOF	deaD	gtgaagagctggatctcgaaactctggctgcggcactgctga	GTG	VKSWISKLWLRHC*	3299973	3299932	42	13	-	N	CDS104
3	0	6	3300136	intragenic	4	OOF	deaD	gtgctggccgcgcgctgctgttcgttgagaaccgcgagcgtcgtctgctgcgcaacattgaacgtactatga	GTG	VLAARCCSLRTASVVCCATLNVL*	3300198	3300127	72	23	-	N	CDS105
2	0	6	3300304	intragenic	4	OOF	deaD	ttgcgaccgacgttgcagcccgtggcctggacgttgagcgtatcagcctggtag	TTG	LRPTLQPVAWTLSVSAW*	3300321	3300268	54	17	-	N	CDS106
2	0	6	3300352	intragenic	4	OOF	deaD	gtgaacagacactggaacgcctga	GTG	VNRHWNA*	3300369	3300346	24	7	-	N	CDS107
3	0	6	3300904	intragenic	4	OOF	deaD	atgtggttgctctgtacggcggccagcgttatgacgtgcaattacgcgccctgcgtcaggggccgcagatcgttgtcggtactccgggccgtctgctggaccacctga	ATG	MWLLCTAASVMTCNYAPCVRGRRSLSVLRAVCWTT*	3300906	3300799	108	35	-	N	CDS108
110	0	6	3302377	intergenic	1	intergenic	NULL	ttgccctccgctgcggcggggggcttttaa	TTG	LPSAAAGGF*	3302382	3302353	30	9	-	N	CDS109
3	0	5	3302643	intragenic	6	OOF	pnp	atgctattcgtcgtatcgaagagatcactgcagaaatcgaagtgggccgcgtctacactggtaaagtga	ATG	MLFVVSKRSLQKSKWAASTLVK*	3302708	3302640	69	22	-	N	CDS110
13	0	4	3306671	intergenic	1	intergenic	NULL	atgcgggataaggcgtttacgctgcatccggcatggattgcctga	ATG	MRDKAFTLHPAWIA*	3306685	3306641	45	14	-	N	CDS111
18	0	5	3309372	intragenic	4	OOF	infB	ataaactgtagcaggaaggaacagcatgacagatgtaacgattaa	ATA	INCSRKEQHDRCND*	3309398	3309354	45	14	-	N	CDS112
7	0	6	3309529	intragenic	4	OOF	nusA	gtgatttggcattcaaactggccgcccgtggcgtttgtacgctggaagatctcgccgaacagggcattgatgatctggctgatatcgaagggttga	GTG	VIWHSNWPPVAFVRWKISPNRALMIWLISKG*	3309561	3309466	96	31	-	N	CDS113
38	0	6	3309631	intragenic	4	OOF	nusA	atgagccgaccgttgaagcactgcgcgagcgtgctaaaaatgcactggccaccattgcacaggcccaggaagaaagcctcggtgataacaaaccggctgacgatctgctga	ATG	MSRPLKHCASVLKMHWPPLHRPRKKASVITNRLTIC*	3309690	3309580	111	36	-	N	CDS114
82	0	5	3311526	intergenic	1	intergenic	NULL	gtgaagacttcggccttcgtagtgggatttgaaaaaatccttctggaaagtgctccagaccgcagttgcggttatagggttcagttatataaagccccgatttatcggggttttttgttatctgactacagaataactgggctttag	GTG	VKTSAFVVGFEKILLESAPDRSCGYRVQLYKAPIYRGFLLSDYRITGL*	3311540	3311394	147	48	-	Y	CDS115
83	0	4	3315587	intragenic	6	OOF	secG	atgggaaaatctgagtgcaccggcgaaaaccgaacaaactcagccagctgctccggctaa	ATG	MGKSECTGENRTNSASCSG*	3315616	3315557	60	19	-	N	CDS116
12	0	6	3329875	intergenic	1	intergenic	NULL	atgggcgattcgccggtagcggatatgaattgttaa	ATG	MGDSPVADMNC*	3329904	3329869	36	11	-	N	CDS117
0	69	2	3338068	intergenic	1	intergenic	NULL	gtgtataccttggggaagacttcagactctgatagggtagaagtttgcgacgttttagcaggagagtacgattctgaacatgaagcaaggtttgcaactcaggcttag	GTG	VYTLGKTSDSDRVEVCDVLAGEYDSEHEARFATQA*	3337997	3338104	108	35	+	Y	CDS118
0	9	2	3340453	intergenic	1	intergenic	NULL	atgaagagctgtatcaaatcattacggataccgaaggtactccggatgaagcgtagttattcggtaatgtctcttttagacgttgtgaggagaaacagtacatggtactga	ATG	MKSCIKSLRIPKVLRMKRSYSVMSLLDVVRRNSTWY*	3340373	3340483	111	36	+	Y	CDS119
0	2	1	3341871	intragenic	3	OOF	yrbL	atgcgcatccggaagatgcccaacgctgtatcaagattgtctaccatcgtggcgatggtggcgataaagagatccgccgtgagttaa	ATG	MRIRKMPNAVSRLSTIVAMVAIKRSAVS*	3341866	3341952	87	28	+	N	CDS120
2	0	5	3393381	intergenic	1	intergenic	NULL	atgcaggcaggggaagtgtctgtttaccctgcctggtctgatacgagaatacgcataacttatgaagccaatttttag	ATG	MQAGEVSVYPAWSDTRIRITYEANF*	3393398	3393321	78	25	-	N	CDS121
0	43	3	3404726	intragenic	2	OOF	fis	gtgactcggttaaacaggcactga	GTG	VTRLNRH*	3404712	3404735	24	7	+	N	CDS122
0	8	3	3404768	intragenic	2	OOF	fis	atggtcaggatgtga	ATG	MVRM*	3404757	3404771	15	4	+	N	CDS123
0	6	3	3404786	intragenic	2	OOF	fis	atgacctctatgagctggtactggctgaagtag	ATG	MTSMSWYWLK*	3404772	3404804	33	10	+	N	CDS124
0	24	3	3404849	intragenic	2	OOF	fis	gtggtaaccagacccgtgctgcgctga	GTG	VVTRPVLR*	3404841	3404867	27	8	+	N	CDS125
0	58	3	3404891	intragenic	2	OOF	fis	gtggtacgctgcgtaaaaaattga	GTG	VVRCVKN*	3404883	3404906	24	7	+	N	CDS126
4	0	4	3421958	intergenic	1	intergenic	NULL	ctggaaacggtagctaataccgcataa	CTG	LETVANTA*	3421966	3421940	27	8	-	N	CDS127
8	0	6	3421969	intergenic	1	intergenic	NULL	atggagggggataactactggaaacggtag	ATG	MEGDNYWKR*	3421983	3421954	30	9	-	N	CDS128
68	0	6	3424867	intragenic	5	OOF	yrdD	gtgtcattatccgctactcatcgaaaagaaaaccgcgcagggtgtaaaacacttttgtgccagtaa	GTG	VSLSATHRKENRAGCKTLLCQ*	3424875	3424810	66	21	-	N	CDS129
61	0	5	3425823	intragenic	4	OOF	smf	atggatcgcagctgtacccggcggctatgtccgattgaggagggcatgccatgttcgacgtactaa	ATG	MDRSCTRRLCPIEEGMPCSTY*	3425873	3425808	66	21	-	N	CDS130
5	0	4	3463481	intergenic	1	intergenic	NULL	ttgaattga	TTG	LN*	3463486	3463478	9	2	-	N	CDS131
5	0	5	3463533	intragenic	6	OOF	tufA	gtgaaggcggccgtaccgttggcgcgggcgttgttgctaaagttctgggctaattacacgttaattagttttgaattgaaaagggcgcttcggcgccctttttgcatttgttga	GTG	VKAAVPLARALLLKFWANYTLISFELKRALRRPFCIC*	3463556	3463443	114	37	-	N	CDS132
52	0	5	3463659	intragenic	6	OOF	tufA	ctggtaccatcgaactgccggaaggcgtag	CTG	LVPSNCRKA*	3463673	3463644	30	9	-	N	CDS133
148	0	5	3463677	intragenic	6	OOF	tufA	atgaaggcggccgtcatactccgttcttcaaaggctaccgtccgcagttctacttccgtactactgacgtga	ATG	MKAAVILRSSKATVRSSTSVLLT*	3463745	3463674	72	23	-	N	CDS134
86	0	5	3463788	intragenic	6	OOF	tufA	gtgttctgctgcgtggtatcaaacgtgaagaaatcgaacgtggtcaggtactggctaagccgggcaccatcaagccgcacaccaagttcgaatctgaagtgtacattctgtccaaagatgaaggcggccgtcatactccgttcttcaaaggctaccgtccgcagttctacttccgtactactgacgtga	GTG	VFCCVVSNVKKSNVVRYWLSRAPSSRTPSSNLKCTFCPKMKAAVILRSSKATVRSSTSVLLT*	3463862	3463674	189	62	-	N	CDS135
24	0	5	3463872	intragenic	6	OOF	tufA	gtgaagaagttgaaatcgttggtatcaaagagactcagaagtctacctgtactggcgttgaaatgttccgcaaactgctggacgaaggccgtgctggtgagaacgtag	GTG	VKKLKSLVSKRLRSLPVLALKCSANCWTKAVLVRT*	3463970	3463863	108	35	-	N	CDS136
14	0	5	3464007	intragenic	6	OOF	tufA	gtgcgattgacaagccgttcctgctgccgatcgaagacgtattctccatctccggtcgtggtaccgttgttaccggtcgtgtag	GTG	VRLTSRSCCRSKTYSPSPVVVPLLPVV*	3464075	3463992	84	27	-	N	CDS137
35	0	5	3464163	intragenic	6	OOF	tufA	atgacgaagagctgctggaactggttgaaatggaagttcgtgaacttctgtctcagtacgacttcccgggcgacgacactccgatcgttcgtggttctgctctga	ATG	MTKSCWNWLKWKFVNFCLSTTSRATTLRSFVVLL*	3464264	3464160	105	34	-	N	CDS138
2	0	5	3464472	intragenic	6	OOF	tufA	gtgctgctcgtgcattcgaccagatcgataacgcgccggaagaaaaagctcgtggtatcaccatcaacacttctcacgttgaatacgacaccccgacccgtcactacgcacacgtag	GTG	VLLVHSTRSITRRKKKLVVSPSTLLTLNTTPRPVTTHT*	3464564	3464448	117	38	-	N	CDS139
2	0	6	3466972	intragenic	4	OOF	rpsG	atgctctggcaatgcgttggatcgttgaagctgctcgtaaacgcggtgataaatccatggctctgcgcctggcgaacgaactttctgatgctgcagaaaacaaaggtactgcagttaagaaacgtgaagacgttcaccgtatggccgaagccaacaaggcgttcgcacactaccgttggttatcccttcggagttttagtcaccaggcgggcgcttccagtaagcagcccgctttgggctacttaa	ATG	MLWQCVGSLKLLVNAVINPWLCAWRTNFLMLQKTKVLQLRNVKTFTVWPKPTRRSHTTVGYPFGVLVTRRALPVSSPLWAT*	3467151	3466906	246	81	-	N	CDS140
5	0	6	3507676	intragenic	4	OOF	gph	atggtacgctggtcgacagtgctcctggtcttgctgctgcggtag	ATG	MVRWSTVLLVLLLR*	3507705	3507661	45	14	-	N	CDS141
94	0	4	3512486	intergenic	1	intergenic	NULL	atgaggtttcagttcatgtcctgcggcgctctctga	ATG	MRFQFMSCGAL*	3512506	3512471	36	11	-	N	CDS142
18	0	4	3518945	intergenic	1	intergenic	NULL	atgcgtgaagtttgcctgatgcacaatgtttatcaggcttatggggtttctgcaatttattga	ATG	MREVCLMHNVYQAYGVSAIY*	3518947	3518885	63	20	-	N	CDS143
0	14	1	3524025	intergenic	1	intergenic	NULL	atgagtatgtccggcagagagggctctgccggattttacgactaa	ATG	MSMSGREGSAGFYD*	3524011	3524055	45	14	+	N	CDS144
9	0	5	3567066	intergenic	1	intergenic	NULL	atgtttcatgatttaccgggagttaaatag	ATG	MFHDLPGVK*	3567068	3567039	30	9	-	YhgP	CDS145
105	0	5	3593259	intergenic	1	intergenic	NULL	atgagagtccggggtttttgttttttgggcctctgtaataatcaatttcccctccggcaaaacgccaatccccacgcagattgttaa	ATG	MRVRGFCFLGLCNNQFPLRQNANPHADC*	3593261	3593175	87	28	-	Y	CDS146
0	12	2	3602512	intergenic	1	intergenic	NULL	gtgaaaattaaccattgcattgtcaacgtaaagcagtatcatgcggcggctcgaaaaaagggtaagcacgttattatgttaaggtaa	GTG	VKINHCIVNVKQYHAAARKKGKHVIMLR*	3602432	3602518	87	28	+	Y	CDS147
0	11	1	3631230	intragenic	3	OOF	pitA	atgccattgtgcatatgctgccgacggatctgctgcttaatatgggatcgtctcatggccttgccatggtgttctctatgttgctggcggcgattatctggaacctgggtacctggtactttggtttacctgcatccagctctcatacgctga	ATG	MPLCICCRRICCLIWDRLMALPWCSLCCWRRLSGTWVPGTLVYLHPALIR*	3631222	3631374	153	50	+	N	CDS148
17	0	6	3659140	intragenic	4	OOF	gadX	ttgcgtatgcaagacataaatatattctcaccatggttaatggtgaatatcgctattttaatggcggtgacctggtttttgcggatgcaagccaaattcgagtag	TTG	LRMQDINIFSPWLMVNIAILMAVTWFLRMQAKFE*	3659142	3659038	105	34	-	N	CDS149
3	0	6	3659146	intragenic	4	OOF	gadX	atgggaattgtctaa	ATG	MGIV*	3659157	3659143	15	4	-	N	CDS150
0	2	1	3713400	intergenic	1	intergenic	NULL	attattaaaggtaatacactatgtccggtaaaatga	ATT	IIKGNTLCPVK*	3713389	3713424	36	11	+	N	CDS151
0	399	2	3713407	intergenic	1	intergenic	NULL	atacactatgtccggtaa	ATA	IHYVR*	3713402	3713419	18	5	+	N	CDS152
0	29	2	3713449	intragenic	3	OOF	cspA	atggttcaacgctga	ATG	MVQR*	3713438	3713452	15	4	+	N	CDS153
0	112	1	3713481	intragenic	3	OOF	cspA	ctgacaaaggcttcggcttcatcactcctgacgatggctctaaagatgtgttcgtacacttctctgctatccagaacgatggttacaaatctctggacgaaggtcagaaagtgtccttcaccatcgaaagcggcgctaaaggcccggcagctggtaacgtaa	CTG	LTKASASSLLTMALKMCSYTSLLSRTMVTNLWTKVRKCPSPSKAALKARQLVT*	3713449	3713610	162	53	+	N	CDS154
0	2	2	3713539	intragenic	3	OOF	cspA	atctctggacgaaggtcagaaagtgtccttcaccatcgaaagcggcgctaa	ATC	ISGRRSESVLHHRKRR*	3713537	3713587	51	16	+	N	CDS155
0	70	3	3713648	intergenic	1	intergenic	NULL	ctgcttaaaagcacagaatctaagatccctgccatttggcggggatttttttatttgttttcaggaaataaataa	CTG	LLKSTESKIPAIWRGFFYLFSGNK*	3713625	3713699	75	24	+	N	CDS156
8	0	5	3730563	intergenic	1	intergenic	NULL	ttgagattcaactctcaaatttgtgaaaaatataaggtgttggaatga	TTG	LRFNSQICEKYKVLE*	3730607	3730560	48	15	-	N	CDS157
4	0	4	3809570	intragenic	5	OOF	rph	gtgagttcaccattacgctggactgcgacgtgcttcaggctgatggtggcacgcgtaccgcgtcgattacgggtgcctgcgtggcgctggtag	GTG	VSSPLRWTATCFRLMVARVPRRLRVPAWRW*	3809587	3809495	93	30	-	N	CDS158
0	13	1	3817899	intragenic	3	OOF	trmH	atgcacgcatctgcgaaatgctcgccaggcggcagcctgatctga	ATG	MHASAKCSPGGSLI*	3817891	3817935	45	14	+	N	CDS159
33	0	5	3860784	intergenic	1	intergenic	NULL	gtgttctggctacctgacctgtccattgtggaaggtcttacattctcgctgatttcaggagctattgattatgcgtaa	GTG	VFWLPDLSIVEGLTFSLISGAIDYA*	3860852	3860775	78	25	-	N	CDS160
26	0	6	3871045	intergenic	1	intergenic	NULL	atggcgctaaccatgcgagcgtgcctgatgcgctacgcttatcaggcctacgaaaatcttgcaatgtattga	ATG	MALTMRACLMRYAYQAYENLAMY*	3871065	3870994	72	23	-	N	CDS161
0	33	3	3878213	intragenic	1	OOF	yidD	atgaactcccggctatggatttcgtggtggtggcgaaaaaaggggttgccgacctcgataaccgtgctctctcggaagcgttggaaaaattatggcgccgccactgtcgcctggctcgcgggtcctgatagccctcattcgggtctatcaacgcctgattag	ATG	MNSRLWISWWWRKKGLPTSITVLSRKRWKNYGAATVAWLAGPDSPHSGLSTPD*	3878085	3878246	162	53	+	N	CDS162
3	0	6	3904051	intragenic	4	OOF	pstS	atgcatggcctattacctctaccacgttcattctga	ATG	MHGLLPLPRSF*	3904068	3904033	36	11	-	N	CDS163
4	0	5	3904059	intragenic	4	OOF	pstS	atggcctattacctctaccacgttcattctgatccacaaagatcagaagaaaccagaacaaggcacagaagtgctgaaattcttcgactgggcgtacaaaaccggggctaa	ATG	MAYYLYHVHSDPQRSEETRTRHRSAEILRLGVQNRG*	3904064	3903954	111	36	-	N	CDS164
39	0	6	3904114	intragenic	4	OOF	pstS	atggtaaaccggttagtccgaccgaagaaaacttcgctaatgcagcaaaaggtgcagactggagcaaaaccttcgctcaggatctga	ATG	MVNRLVRPKKTSLMQQKVQTGAKPSLRI*	3904173	3904087	87	28	-	N	CDS165
11	0	6	3904786	intragenic	4	OOF	pstS	gtgcaggtgcaaccttccctgcgccggtgtatgccaaatgggctgacacttaccagaaagaaaccggtaataaagttaactaccagggtatcggttcttccggtggcgtaa	GTG	VQVQPSLRRCMPNGLTLTRKKPVIKLTTRVSVLPVA*	3904794	3904684	111	36	-	N	CDS166
8	0	4	3919340	intergenic	1	intergenic	NULL	gtgcgatctactgtggataactctgtcaggaagcttggatcaaccggtagttatccaaagaacaactgttgttcagtttttgagttgtgtataacccctcattctgatcccagcttatacggtccaggatcaccgatcattcacagttaa	GTG	VRSTVDNSVRKLGSTGSYPKNNCCSVFELCITPHSDPSLYGPGSPIIHS*	3919360	3919211	150	49	-	N	CDS167
0	55	3	3927032	intragenic	2	OOF	rbsD	atgaaatgcaggtcgaggcggccattatcgcggaagagatcaaacaccataatccgcaactccacgaaacgttgctcactcaccttgagcagctgcaaaaacaccagggaaataccattgaaattcgttacaccacgcatgaacaattcaaacaacaaaccgcagaaagtcaggcggtaa	ATG	MKCRSRRPLSRKRSNTIIRNSTKRCSLTLSSCKNTREIPLKFVTPRMNNSNNKPQKVRR*	3926889	3927068	180	59	+	N	CDS168
0	31	3	3936008	intergenic	1	intergenic	NULL	gtgcccttgaggcgtggcttccggagctaa	GTG	VPLRRGFRS*	3936003	3936032	30	9	+	N	CDS169
0	56	2	3944914	intragenic	1	OOF	ilvG	atgactggcagcaacactgcgcgcagctgcgtgatgaacattcctggcgttacgaccatcccggtgacgctatctacgcgccgttgttgttaa	ATG	MTGSNTARSCVMNIPGVTTIPVTLSTRRCC*	3944900	3944992	93	30	+	N	CDS170
164	0	6	3957643	intergenic	1	intergenic	NULL	atgtcatactcaaaatcattcaaactgtatcaagatggcaagagaatgaatcccgatgagcttactgtagtaagtgattcaggtgaaagaatgcagccaacacagagacagattgaaggatga	ATG	MSYSKSFKLYQDGKRMNPDELTVVSDSGERMQPTQRQIEG*	3957717	3957595	123	40	-	N	CDS171
0	11	1	3975972	intergenic	1	intergenic	NULL	atgcgaaggtggcggaattggtag	ATG	MRRWRNW*	3975964	3975987	24	7	+	N	CDS172
0	43	3	3976028	intergenic	1	intergenic	NULL	gtggtggctatagctcagttggtagagccctggattgtgattccagttgtcgtgggttcgaatcccattagccaccccattattagaagttgtgacaatgcgaaggtggcggaattggtagacgcgctagcttcaggtgttagtgtccttacggacgtgggggttcaagtcccccccctcgcaccacgactttaa	GTG	VVAIAQLVEPWIVIPVVVGSNPISHPIIRSCDNAKVAELVDALASGVSVLTDVGVQVPPLAPRL*	3975867	3976061	195	64	+	N	CDS173
0	61	1	3976035	intergenic	1	intergenic	NULL	gtgttagtgtccttacggacgtgggggttcaagtcccccccctcgcaccacgactttaaagaattgaactaa	GTG	VLVSLRTWGFKSPPSHHDFKELN*	3976003	3976074	72	23	+	N	CDS174
20	0	6	3981244	intergenic	1	intergenic	NULL	ctgcacctgcaccgcaagctgatactccggcagccgcgccgcaaggagaataaccatgctaaaagtgttattgctctttgtgttgctgattgcggggatcgtggttggcccgatgattgccggccatcagggttatgtgctgatccagaccgacaactacaatatcgaaaccagcgtcacgggcctggcgatcatattgattctggcgatggtagtgctgtttgccattga	CTG	LHLHRKLILRQPRRKENNHAKSVIALCVADCGDRGWPDDCRPSGLCADPDRQLQYRNQRHGPGDHIDSGDGSAVCH*	3981297	3981067	231	76	-	N	CDS175
0	7	3	3994583	intergenic	1	intergenic	NULL	ttggacacacccagtagatactggctcactatcctgtcatccaggatcaactcctaa	TTG	LDTPSRYWLTILSSRINS*	3994578	3994634	57	18	+	YsgD	CDS176
0	19	1	3994599	intergenic	1	intergenic	NULL	atcactctaagaggacattcgccttggacacacccagtagatactggctcactatcctgtcatccaggatcaactcctaaggctatccctttttgctga	ATC	ITLRGHSPWTHPVDTGSLSCHPGSTPKAIPFC*	3994555	3994653	99	32	+	N	CDS177
0	3	2	4015576	intergenic	1	intergenic	NULL	atccgtgtttga	ATC	IRV*	4015574	4015585	12	3	+	N	CDS178
0	8	1	4020669	intergenic	1	intergenic	NULL	atgacgtatctggcaaaccatgcccgatgcgacgctgtcgcgtcttatcgtgcctacaaatag	ATG	MTYLANHARCDAVASYRAYK*	4020661	4020723	63	20	+	N	CDS179
10	0	4	4051394	intragenic	5	OOF	glnA	atggtgcttaatgtttccattgaagcactatattggtgcaacattcacatcgtggtgcagcccttttgcacgatggtgcgcatgataacgccttttaggggcaatttaaaagttggcacagatttcgctttatcttttttacggcgacacggccaaaataattgcagatttcgttaccacgacgaccatgaccaatccaggagagttaaagtatgtccgctgaacacgtactga	ATG	MVLNVSIEALYWCNIHIVVQPFCTMVRMITPFRGNLKVGTDFALSFLRRHGQNNCRFRYHDDHDQSRRVKVCPLNTY*	4051606	4051373	234	77	-	N	CDS180
18	0	6	4051396	intergenic	1	intergenic	NULL	atgaccaatccaggagagttaaagtatgtccgctga	ATG	MTNPGELKYVR*	4051419	4051384	36	11	-	N	CDS181
0	2	2	4091392	intergenic	1	intergenic	NULL	atgaggcgtataggccgcatatcagcttaa	ATG	MRRIGRISA*	4091378	4091407	30	9	+	N	CDS182
0	321	2	4108690	intergenic	1	intergenic	NULL	ctgattacgcttcatcttccgcgtaatttctttactgtgtag	CTG	LITLHLPRNFFTV*	4108685	4108726	42	13	+	N	CDS183
0	12	1	4165926	intragenic	3	OOF	tufB	ttgaacgtacaaaaccgcacgttaacgtcggtactatcggccacgttgaccatggtaaaacaacgctga	TTG	LNVQNRTLTSVLSATLTMVKQR*	4165888	4165956	69	22	+	N	CDS184
0	6	1	4165968	intragenic	3	OOF	tufB	ctgcaatcactaccgtactggctaaaacctacggcggtgctgctcgcgcattcgaccagatcgataacgcgccggaagaaaaagctcgtggtatcaccatcaacacttctcacgttgaatacgacaccccgacccgtcactacgcacacgtag	CTG	LQSLPYWLKPTAVLLAHSTRSITRRKKKLVVSPSTLLTLNTTPRPVTTHT*	4165960	4166112	153	50	+	N	CDS185
0	33	1	4166163	intragenic	3	OOF	tufB	gtgctgcgcagatggacggcgcgatcctggtag	GTG	VLRRWTARSW*	4166155	4166187	33	10	+	N	CDS186
0	44	1	4166226	intragenic	3	OOF	tufB	ctgcgactgacggcccgatgccgcagactcgtgagcacatcctgctgggtcgtcaggtag	CTG	LRLTARCRRLVSTSCWVVR*	4166191	4166250	60	19	+	N	CDS187
0	3	1	4166472	intragenic	3	OOF	tufB	attcttacattccggaaccagagcgtgcgattgacaagccgttcctgctgccgatcgaagacgtattctccatctccggtcgtggtaccgttgttaccggtcgtgtag	ATT	ILTFRNQSVRLTSRSCCRSKTYSPSPVVVPLLPVV*	4166461	4166568	108	35	+	N	CDS188
0	77	1	4167021	intragenic	3	OOF	tufB	gtgaaggcggccgtaccgttggcgcgggcgttgtag	GTG	VKAAVPLARAL*	4167004	4167039	36	11	+	N	CDS189
0	7	1	4167093	intergenic	1	intergenic	NULL	ttgacgcaatgcgcactaaaagggcatcatttgatgccctttttgcacgctttcgtaccagaacctggctcatcagtgattttctttgtcataatcattgctgagacaggctctgttgagggcgtataa	TTG	LTQCALKGHHLMPFLHAFVPEPGSSVIFFVIIIAETGSVEGV*	4167070	4167198	129	42	+	N	CDS190
0	63	3	4167671	intragenic	2	OOF	nusG	gtggggactggatggtattctggttcgcctggtatcctttatcactggcctgaggttctgagatgtctgaagctcctaaaaagcgctggtacgtcgttcaggcgttttccggttttgaaggccgcgtag	GTG	VGTGWYSGSPGILYHWPEVLRCLKLLKSAGTSFRRFPVLKAA*	4167609	4167737	129	42	+	N	CDS191
0	39	3	4168343	intergenic	1	intergenic	NULL	ttgtttttatgggccttgcccgtaaaacgattttttatatcacggggagcctctcagaggcgttattacccaacttga	TTG	LFLWALPVKRFFISRGASQRRYYPT*	4168287	4168364	78	25	+	N	CDS192
0	41	3	4169576	intergenic	1	intergenic	NULL	atgcagacgtatatccgagatattcgggttgtggcaaggcggcaactgagtgagtcgccaggagcatag	ATG	MQTYIRDIRVVARRQLSESPGA*	4169568	4169636	69	22	+	N	CDS193
0	23	2	4169728	intergenic	1	intergenic	NULL	ctggcctatccaggcctccgtcgaagaccgcaggagtttcgcaagaaacttaatcccctgcgtagacggtga	CTG	LAYPGLRRRPQEFRKKLNPLRRR*	4169723	4169794	72	23	+	N	CDS194
0	6	2	4179439	intragenic	1	OOF	rpoC	ctgcagaagacgcatctgccagcctggcagaactgctga	CTG	LQKTHLPAWQNC*	4179431	4179469	39	12	+	N	CDS195
0	6	2	4190254	intragenic	1	OOF	hupA	ttgcagagaaagcagaactgtccaaaacccaggctaaagctgctctggagtccactctggctgcaattactgagtctctga	TTG	LQRKQNCPKPRLKLLWSPLWLQLLSL*	4190237	4190317	81	26	+	N	CDS196
0	4	2	4190335	intragenic	1	OOF	hupA	atgctgtacaactggttggtttcggtaccttcaaagtga	ATG	MLYNWLVSVPSK*	4190327	4190365	39	12	+	N	CDS197
64	0	4	4212905	intragenic	5	OOF	iclR	atgaggaacatgcactggggctacgttgccttgcagcgtgtattttcgatgagcaccgtgaaccgtttgccgcaatttctatttccggaccgatttcacgtattaccgatgaccgcgtga	ATG	MRNMHWGYVALQRVFSMSTVNRLPQFLFPDRFHVLPMTA*	4212919	4212800	120	39	-	N	CDS198
4	0	6	4228024	intragenic	1	OOF	yjbH	atacccccagcccaggccgagcgtaaaatcgaacggcccccaggctttgctggcaacaagatattccgcatcaaacagccccgtaccgccgatatcccgcgcaccaaccgccacttgcggcagccagtaactctcttcccacaaacgcagtttgagatcgaaggctttatctttatacgtttgatcgccagagaacgcttcgacgctgctgtactgccgggtgcgcacgtcggtgtagcgcagcgttgtttccagccacgggaagagttgcactga	ATA	IPPAQAERKIERPPGFAGNKIFRIKQPRTADIPRTNRHLRQPVTLFPQTQFEIEGFIFIRLIARERFDAAVLPGAHVGVAQRCFQPREELH*	4228041	4227766	276	91	-	N	CDS199
3	0	6	4355284	intergenic	1	intergenic	NULL	atgatcaatcgcggggcgttcacgccccgctttctttcccgccgactaacatccttcccccgtccgttgtatagtgacctctctcttgcggttccatctgttcttgcgaggtgtttatgcttgatgaaaaaagttcgaataccgcgtctgtcgtggtgctatgtacggcaccagatgaagcgacagcccaggatttag	ATG	MINRGAFTPRFLSRRLTSFPRPLYSDLSLAVPSVLARCLCLMKKVRIPRLSWCYVRHQMKRQPRI*	4355289	4355092	198	65	-	N	CDS200
0	92	1	4366095	intergenic	1	intergenic	NULL	gtggtgcggcctgcaggctgcaccatcacttattcaggtcagagatga	GTG	VVRPAGCTITYSGQR*	4366137	4366090	48	15	-	Y	CDS201
0	22	3	4390487	intergenic	1	intergenic	NULL	ctgcgttccccgctgatctatttagagggttatacgcttgtttga	CTG	LRSPLIYLEGYTLV*	4390452	4390496	45	14	+	N	CDS202
0	25	2	4390507	intragenic	1	OOF	hflX	atggtagcagcgcgcagaatacttccgcgcaacaggacagcgaagaaaccgaataaggtttcgggctgtttttttacacggggagccagcgatcctgcgttccccgctgatctatttagagggttatacgcttgtttgaccgttatgatgctggtgagcaggcggtactggtacacatctattttacgcaagacaaagatatggaagacctccaggagtttgaatctctggtctcttccgccggtgtcgaagcattgcaggtga	ATG	MVAARRILPRNRTAKKPNKVSGCFFTRGASDPAFPADLFRGLYACLTVMMLVSRRYWYTSILRKTKIWKTSRSLNLWSLPPVSKHCR*	4390358	4390621	264	87	+	N	CDS203
2	0	6	4391671	intragenic	1	OOF	hflX	ttgtttacagaggcgacgccagtcaacgatcggcatacgaacttgcagacttacgctgccgtcctcctccatccactctttttctattgcctgaagctgataaaaacgacttctcagacgcccttcctgcggtggcagacgcaatgtatgctgcgccacctcgccggaaagccgctccgtcaaagcctgaaaaagctgtggtatccccgctccggtctgtgcggaaagccagacacggttcggtttgttctcttcgtcccgatcaatacgcggttcgaaatcttccagcatatcgatcttgttcatcaccagcagggttgggatctcgtgagcgtcgatctcttcaagaaccgtattcaccgcttcgatgttttcttgtacacgcacatccgccgcatc…	TTG	LFTEATPVNDRHTNLQTYAAVLLHPLFFYCLKLIKTTSQTPFLRWQTQCMLRHLAGKPLRQSLKKLWYPRSGLCGKPDTVRFVLFVPINTRFEIFQHIDLVHHQQGWDLVSVDLFKNRIHRFDVFLYTHIRRINDVQQ*	4391739	4391323	417	138	-	N	CDS204
0	16	3	4391684	intragenic	1	OOF	hflX	gtggatggaggaggacggcagcgtaagtctgcaagttcgtatgccgatcgttga	GTG	VDGGGRQRKSASSYADR*	4391664	4391717	54	17	+	N	CDS205
0	19	1	4414974	intragenic	3	OOF	rpsF	ctgaccagagcgaacaggttccgggcatga	CTG	LTRANRFRA*	4414969	4414998	30	9	+	N	CDS206
0	2	1	4416270	intragenic	3	OOF	rplI	ttgaagtggctaagagcgaagttcgtctgccgaacggcgttctgcgtaccactggcgaacacgaagtga	TTG	LKWLRAKFVCRTAFCVPLANTK*	4416247	4416315	69	22	+	N	CDS207
0	42	1	4438074	intergenic	1	intergenic	NULL	atgcatacgccaccttcgggtggcgttgttttttgcgagacgactcgcattctgttttgtaattccctcaccttttgcttttctctccgagccgctttccatatctattaa	ATG	MHTPPSGGVVFCETTRILFCNSLTFCFSLRAAFHIY*	4438057	4438167	111	36	+	N	CDS208
0	84	3	4457249	intragenic	1	OOF	mgtL	ctggtttatcgttggtttagttgtcagcaggtattatatcgccatagatgctacgaatattattggattctccttattatttgcggcgcttttttcacttaccggaggttatatggaacctga	CTG	LVYRWFSCQQVLYRHRCYEYYWILLIICGAFFTYRRLYGT*	4457136	4457258	123	40	+	N	CDS209
0	24	2	4457266	intragenic	1	OOF	mgtL	atgctacgaatattattggattctccttattatttgcggcgcttttttcacttaccggaggttatatggaacctgatcccacgcctctccctcgacggagattaa	ATG	MLRILLDSPYYLRRFFHLPEVIWNLIPRLSLDGD*	4457183	4457287	105	34	+	N	CDS210
23	0	5	4470765	intergenic	1	intergenic	NULL	atgaaaacgaaggccggagcatgctccggccttttttatctcttacagaaatggtaa	ATG	MKTKAGACSGLFYLLQKW*	4470785	4470729	57	18	-	N	CDS211
0	2	3	4530533	intergenic	1	intergenic	NULL	atgatgagggttattattagattcgtatccgattga	ATG	MMRVIIRFVSD*	4530516	4530551	36	11	+	N	CDS212
67	0	5	4595913	intergenic	1	intergenic	NULL	gtgtccttacggacgtgggggttcaagtcccccccctcgcaccaattatctttacttcctttcttgtttcttccttga	GTG	VSLRTWGFKSPPSHQLSLLPFLFLP*	4595939	4595862	78	25	-	N	CDS213
0	7	3	4618424	intergenic	1	intergenic	NULL	atgagtttttttgatgagttgaaaacctctctggaagaggctgtcgagattaaacaaggtttgaaaaaacctgcacgggtgacccgccacgaaattgaggatgctaaggctgttgtagaccggaaacggtgttcacgccgcatccggcattcggtgctcaatgcctga	ATG	MSFFDELKTSLEEAVEIKQGLKKPARVTRHEIEDAKAVVDRKRCSRRIRHSVLNA*	4618398	4618565	168	55	+	Y	CDS214
3	0	6	4630036	intragenic	4	OOF	arcA	atgatgttttcgaagcgacagatggcgcggaaatgcatcagatcctctctgaatatgacatcaacctggtga	ATG	MMFSKRQMARKCIRSSLNMTSTW*	4630041	4629970	72	23	-	N	CDS215
